# Supplementary material for: Markers of Inflammation, Tissue Damage, and Fibrosis in Individuals Diagnosed with Human Immunodeficiency Virus and Pneumonia: A Cohort Study
Source: Pathogens. 2024 Jan 18;13(1):84. doi: 10.3390/pathogens13010084 (PMC10820350; doi:10.3390/pathogens13010084)
Supplement: Supplementary file 1 [file pathogens-13-00084-s001.zip]

Archive with 1 entries (1 files):
- pathogens-2816721-supplementary.pdf
